# Supplementary material for: Performance of chromosomal microarray for patients with intellectual disabilities/developmental delay, autism, and multiple congenital anomalies in a Chinese cohort
Source: Mol Cytogenet. 2014 May 23;7:34. doi: 10.1186/1755-8166-7-34 (PMC4055236; doi:10.1186/1755-8166-7-34)
Supplement: Additional file 1 — Validation of CMA platform using samples with abnormal results in previous test. [file 1755-8166-7-34-S1.xlsx]

## Sheet: Sheet1
Case	Gender	Previous cytogenetic findings	CMA findings (hg19; NCBI37)
1	Male	46,XY,der(4)t(X;4)(q26;q34)	arr Xq27.2-q28(14,149,252-15,4840,775)x3,4q35.2(187,508,768-190,722,107)x1
2	Male	Unbalanced translocation t(X;6)	arr Xq28(152,710,518-154840,775)x3,6q27(170,419,626-170,893,211)x1
3	Male	14q duplication	arr 14q32.12-q32.33(93,007,328-105,329,995)x3,14q32.33(105,489,733-107,258,965)x1
4	Female	46,XX,inv(9)(p12q13),22ps-	arr 22q13.2-q13.33(43,213,673-50,937,480)x1 dn
5	Male	46,XY,der(15)t(15;X)(p11.2;p22.13)	arr Xpter-p22.13(2,854,502-17,305,446)x3
6	Male	46,XY,der(Y)t(X;Y)(q26;q11.2)	arr Xq27.1-Xqter(139,587,211-154,840,775)x3,Yq11.21-Yqter(17,853,643-28,784,095)x1
7	Male	47,XY,+mar	arr 15q11.2-q13.1(20,172,344-28,769,247)x3
8	Male	mos 47,XY[37],+mar/46, XY[13]	arr (1-22)x2,(XY)x1
9	Male	46,XY,der(4) del(4)(p14p16)ins(4)(q21p16p14)	arr 7q36.3(158,563,682-158,928,358)x3
10	Female	46,XX,inv(12)(q15q24.1)	arr (1-22,X)x2
