# Supplementary material for: Performance of chromosomal microarray for patients with intellectual disabilities/developmental delay, autism, and multiple congenital anomalies in a Chinese cohort
Source: Mol Cytogenet. 2014 May 23;7:34. doi: 10.1186/1755-8166-7-34 (PMC4055236; doi:10.1186/1755-8166-7-34)
Supplement: Additional file 2 — CMA with pCNV or VOUS findings for chinese cohort of patients with intellectual disabilities/developmental delay, autism and MCA. Notes: NA = not applicable [34-40]. [file 1755-8166-7-34-S2.xlsx]

## Sheet: Sheet1
Study ID	Chromosome region	Aberration Type	Chromosome coordinate	Size (Mb)	Origin	Gender	Karyotype
aCGH1049	Xq27.1-Xqter	Duplication	chrX:139414877-154493969	15.07	ND	Male	46,X,der(Y)t(X;Y)	*
aCGH1049	Yq11.21-Yqter	Deletion	chrY:16363037-27193483	10.83	ND	Male		*
aCGH1051	14q22.1-q22.3	Deletion	chr14:51081314-54857069	3.78	De novo	Male	Normal	*
aCGH1052	15q11.2-q13.1	Deletion	chr15:21258345-26208802	4.95	De novo	Male	Normal	*
aCGH1054	22q13.33	Deletion	chr22:49479469-49484392	0.064	ND	Female	Normal	*
aCGH1055	4q35.2	Deletion	chr4:187345897-190959101	3.6	ND	Female	Normal	*
aCGH1055	18p11.32-p11.31	Duplication	chr18:121500-4411014	4.3	ND	Female	Normal	*
aCGH1056	Xpter-p22.13	Duplication	chrX:2864502-17215367	14.35	ND	Male	46,XY,der(15)t(15;X)(p11.2;p22.13)	*
aCGH1057	14q32.12-q32.33	Duplication	chr14:92077081-104401040	12	ND	Male	14q duplication	*
aCGH1057	14q32.33	Deletion	chr14:104560778-106330010	1.8	ND	Male		*
aCGH1102	11p13	Duplication	chr11:31775265-32075940	3	ND	Male	Normal	*
aCGH1104	22q11.21	Duplication	chr22:17288832-19688123	2.4	De novo	Male	Normal	*
aCGH1105	21q22.13	Deletion	chr21:37670673-38033206	0.362	ND	Female	Normal	*
aCGH1677	Xq28	Duplication	chrX:152363712-154493969	2.13	ND	Male	unbalanced translocation t(X;6)	*
	6q27	Deletion	chr6:170261551-170735136	0.47	ND	Male		*
aCGH1678	22q11.21	Duplication	chr22:17288832-19688123	2.4	De novo	Male	Normal	*
aCGH1679	4q35.2	Deletion	chr4:187745762-190959101	3.21	ND	Male	Functional Xq disomy due to t(X;4)	*
	Xq27.2-q28	Duplication	chrX:14059173-154493969	13.9	ND	Male		*
aCGH1681	7q36.3	Duplication	chr7:158256443-158621119	0.36	ND	Male	ND	*
aCGH3447	2q37.3	Deletion	chr2:239716483-242403183	2.7	De novo	Female	ND	*
aCGH3447	17q25.1-q25.3	Duplication	chr17:71359113-78495156	7.1	De novo	Female		*
aCGH3712	22q11.21	Deletion	chr22:17288832-19688123	2.4	De novo	Male	Normal	*
aCGH3983	16p13.3	Duplication	chr16:2945169-5195796	2.25	De novo	Male	Normal	*
aCGH3989	22q11.21-q11.22	Deletion	chr22:19835165-21289868	1.45	De novo	Male	Normal	*
aCGH4341	22q13.2-q13.33	Deletion	chr22:41543617-49284346	7.74	De novo	Female	46,XX,inv(9)(p12q13),22ps-	*
aCGH4348	8p21.3-21.2	Deletion	chr8:21794660-24092858	2.3	De novo	Male	Normal	*
aCGH4349	22q11.21	Deletion	chr22:17269962-19791929	2.5	De novo	Male	Normal	*
aCGH4368	2q37.1-q37.3	Deletion	chr2:233356262-242310062	9	De novo	Female	Normal	*
aCGH1026	15q11.2-q13.1	Duplication	chr15:18432358-26568288	7.4		Male	47,XY,+mar	*
aCGH1293	Xq28	Duplication	chrX:151651828-152885812	1.2		Female	Normal	*
aCGH1844	3q29	Deletion	chr3:197216353-198770242	1.56		Female	ND	*
aCGH2159	8p23.3	Deletion	chr8:1700421-1708507	0.008		Female	ND	*
	22q13.3	Deletion	chr22:49479669-49492198	0.013				*
	Xq27.3	Deletion	chrX:146798909-146809953	0.011				*
aCGH3832	10q23.1	Deletion	chr10:83830043-83962924	0.13		Female	ND	*
aCGH4324	13q21.2	Duplication	chr13:58874944-59967251	1.09		Male	ND	*

## Sheet: Table2rev
Study ID	Gender	Indication(s)	CMA result (hg19)	Chromosome region	Aberration type	Size (Mb)	Origin	Karyotype	CNV class	Confirmation study	Corresponding syndrome/ references
aCGH4935	Female	DM,severe DD,autistic features, hypotonia	arr 1q21.3q22(154,114,018-155,358,021)x1 dn	1q21.3-q22	Deletion	1.24	De novo	NA	Pathogenic	Nimblegen aCGH	[34]
aCGH4368	Female	DM, DD, hypotonia	arr 2q37.1q37.3(233,648,218-242,661,248)x1	2q37.1-q37.3	Deletion	9	De novo	Normal	Pathogenic	Nimblegen aCGH	Brachydacytly-mental retardation syndrome (OMIM 600430)
aCGH3447	Female	DM, severe DD, hypotonia, failure to thrive	arr 2q37.3(240,051,746-242,754,355)x1,17q25.1q25.3(73,847,718-80,901,726)x3	2q37.3	Deletion	2.7	De novo	Normal	Pathogenic	Nimblegen aCGH	Brachydacytly-mental retardation syndrome (OMIM 600430)
aCGH3447	Female	aCGH3447		17q25.1-q25.3	Duplication	7.1	De novo		Pathogenic	Nimblegen aCGH	NA
aCGH5368	Female	DM, ligamentous laxity, DD	arr 2q36.1q37.1(222,216,995-232,894,839)x3, 2q37.1q37.3(232,952,156-242,681,211)x1	2q36.1-q37.1	Duplication	10.68	De novo	Normal	Pathogenic	Nimblegen aCGH	NA
				2q37.1-q37.3	Deletion	9.73			Pathogenic	Nimblegen aCGH	Brachydacytly-mental retardation syndrome (OMIM 600430)
aCGH1844	Female	DD	arr 3q29(195,731,956-197,285,845)x1	3q29	Deletion	1.56	NA	Normal	Pathogenic	Nimblegen aCGH	3q29 microdeletion syndrome (OMIM 609425)
aCGH5224	Male	congenital cataracts, aniridia	arr 11p14.1p12(29,754,351-39,547,777)x1 dn	11p14.1-p12	Deletion	9.79	De novo	NA	Pathogenic	Nimblegen aCGH	WAGRO syndrome (OMIM 612469)
aCGH3704	Female	DM, ID	arr 12q21.31q21.33(84,942,829-91,163,349)x1 pat	12q21.31-q21.33	Deletion	6.22	Paternal	Normal	VOUS	Nimblegen aCGH	NA
aCGH1052	Male	moderate DD	arr 15q11.2q13.1(23,707,252-28,535,207)x1 dn	15q11.2-q13.1	Deletion	4.95	De novo	Normal	Pathogenic	Nimblegen aCGH	Prader-Willi syndrome (OMIM 176270)
aCGH3983	Male	DM, mild MR, MCA, blepharophimosis	arr 16p13.3(3,005,168-5,255,795)x3 dn	16p13.3	Duplication	2.25	De novo	Normal	Pathogenic	Nimblegen aCGH	16p13.3 duplication syndrome (OMIM 613458)
aCGH1104	Male	DD, DM	arr 22q11.21(18,908,832-21,358,123)x3 dn	22q11.21	Duplication	2.4	De novo	Normal	Pathogenic	Nimblegen aCGH	22q11.2 duplication syndrome (OMIM 608363)
aCGH1678	Male	mild DD/autistic, DM	arr 22q11.21(18,909,032-21,357,982)x3 dn	22q11.21	Duplication	2.4	De novo	Normal	Pathogenic	Nimblegen aCGH	22q11.2 duplication syndrome (OMIM 608363)
aCGH3712	Male	MCA, moderate DD, DM	arr 22q11.21(18,908,832-21,358,123)x1 dn	22q11.21	Deletion	2.4	De novo	Normal	Pathogenic	Nimblegen aCGH	22q11 deletion syndrome (Velocardiofacial / DiGeorge syndrome)(OMIM 188400)
aCGH4349	Male	severe DD, DM, hypothyroidism	arr 22q11.21(18,889,962-21,461,929)x1 dn	22q11.21	Deletion	2.5	De novo	Normal	Pathogenic	Nimblegen aCGH	22q11 deletion syndrome (Velocardiofacial / DiGeorge syndrome)(OMIM 188400)
aCGH3989	Male	DM, moderate MR/autistic feature, DM, hypotonia, failure to thrive	arr 22q11.21q11.22(21,505,365-22,959,609)x1 dn	22q11.21-q11.22	Deletion	1.45	De novo	Normal	Pathogenic	Nimblegen aCGH	22q11.2 distal deletion syndrome (OMIM 611867)
aCGH2159	Female	Severe DD, hypotonia, tuneal ataxia & dymentia, retractory seisure	arr Xq27.3(146,991,217-147,002,261)x1,22q13.3(51,132,803-51,145,332)x1	22q13.3	Deletion	0.013	De novo	Normal	Pathogenic	Nimblegen aCGH	22q13.3 deletion syndrome (OMIM 606230)
				Xq27.3	Deletion	0.011			Pathogenic	Nimblegen aCGH	Fragile X mental retardation syndrome (OMIM 30064)
aCGH1055	Female	DM, mild DD, blepharophimosis	arr 4q35.2(187,108,903-190,722,107)x1,18p11.32-p11.31(131,700-4420873)x3	4q35.2	Deletion	3.6	NA	Normal	Pathogenic	Nimblegen aCGH	[35,36]
aCGH1055	Female	aCGH1055		18p11.32-p11.31	Duplication	4.3	ND	Normal	Pathogenic	Nimblegen aCGH	NA
aCGH4348	Male	moderate DD, autistic features, hypotonia, dermoid cyst over scalp	arr 8p21.3p21.2(21,738,914-24,036,654)x1 dn	8p21.3-21.2	Deletion	2.3	De novo	Normal	Pathogenic	Nimblegen aCGH	NA
aCGH3832	Female	Mild to moderate DD, mild ataxia	arr 10q23.1(83,840,063-83,972,944)x1 dn	10q23.1	Deletion	0.13	De novo	Normal	Pathogenic	Nimblegen aCGH	[37]
aCGH4324	Male	Mild autistic features	arr 13q21.2(59,976,743-61,069,391)x3	13q21.2	Duplication	1.09	NA	Normal	Pathogenic	Nimblegen aCGH	[38]
aCGH1051	Male	MCA, moderate DD, DM, failure to thrive	arr 14q22.1q22.3(52,011,564-55,787,316)x1 dn	14q22.1-q22.3	Deletion	3.78	De novo	Normal	Pathogenic	Nimblegen aCGH	[39]
aCGH1105	Female	DD, severe MR, DM	arr 21q22.13(38,748,803-39,111,336)x1	21q22.13	Deletion	0.362	NA	Normal	Pathogenic	Nimblegen aCGH	[40]
aCGH1293	Female	Mild DD, DM, MCA, hypotonia	arr Xq28(151,901,172-153,232,618)x3 dn	Xq28	Duplication	1.33	De novo	Normal	VOUS	Nimblegen aCGH	NA
